# Supplementary material for: The induction of preterm labor in rhesus macaques is determined by the strength of immune response to intrauterine infection
Source: PLoS Biol. 2021 Sep 8;19(9):e3001385. doi: 10.1371/journal.pbio.3001385 (PMC8452070; doi:10.1371/journal.pbio.3001385)
Supplement: S1 Data — (XLSX) [file pbio.3001385.s012.xlsx]

## Sheet: Figure 1B
id	grp	Fg1_Neutro	Fg1_Macroph	Fg1_NK	Fg1_NKT	Fg1_Bcells	Fg1_Tcells
1	Saline	0.01	0.77	0.15	0.04	0.01	0.09		Fg1_Neutro
2	Saline	0.71	1.9	0.59	0.06	0.03	0.3
3	Saline	0.35	3.09	1.93	0.61	0.07	0.52		# read	23
4	Saline	0.1	1.82	0.96	0.05	0.27	0.37		# used	23
5	Saline	0.27	3.99	1.9	0.06	0.26	1.02
6	Saline	0.23	3.43	0.26	0.11	0.02	0.05		ANOVA	Pr > F							Kruskal-Wallis Test
7	Saline	0.25	3.36	1.34	0.1	0.08	0.14		Grp	0.001							Pr > Chi-Square	0.007
8	Saline	0.17	1.94	0.89	0.12	0.07	0.19
9	Saline	0.24	1.6	1.65	0.57	0.07	0.81
10	Saline	1.16	3.13	9.66	0.28	1.34	3.36
11	Saline	0.28	6.45	2.05	0.09	0.13	0.29
12	Saline	0.41	15.09	3.2	0.28	0.25	0.64
13	Saline	0.26	2.97	0.94	0.05	0.06	0.76		The GLM Procedure
14	Saline	0.18	4.09	0.48	0.02	0.04	0.7		Least Squares Means
15	LPS48h	0.11	0.53	0.71	0.76	0.03	0.82		Adjustment for Multiple Comparisons: Tukey-Kramer
16	LPS48h	18.72	13.71	1.09	0.09	0.16	0.98
17	LPS48h	1.5	5.86	1.82	0.42	0.14	0.99		Grp	Lsmean	Standard	95% Confidence Limits
18	LPS48h	0.09	0.31	0.38	0	0.01	0.14				Error
19	Ecoli	4.59	12.91	4.46	0.59	0.77	0.83		1. Control	0.33	2.4	-4.68	5.34
20	Ecoli	35.16	4.51	0.23	0.06	0.6	4.07		2. LPS 48h	5.11	4.5	-4.27	14.48
21	Ecoli	9.46	0.99	0.09	0.1	0.11	0.31		3. IA Ecol	20.77	4.02	12.38	29.16				Pairwise Two-Sided Multiple Comparison Analysis
22	Ecoli	45.84	9.13	0.56	0.06	0.15	1.75										Dwass, Steel, Critchlow-Fligner Method
23	Ecoli	8.82	2.13	0.86	0.01	0.3	4.75		Least Squares Means for Effect Grp
									Group		Mean difference	Simultaneous 95% Confidence Limits		Pr > |t|			Grp	Wilcoxon Z	DSCF Value	Pr > DSCF
									1. Saline	2. LPS48h	-4.78	-17.67	8.12	0.624			1. Saline vs. 2. LPS48h	-0.3186	0.4506	0.9456
									1. Saline	3. Ecoli	-20.44	-32.3	-8.59	0.001			1. Saline vs. 3. Ecoli	-3.2404	4.5826	0.0034
									2. LPS48h	3. Ecoli	-15.67	-30.93	-0.41	0.044			2. LPS48h vs. 3. Ecoli	-1.7146	2.4249	0.1996
									Fg1_Macroph
									# read	23
									# used	23
									ANOVA	Pr > F							Kruskal-Wallis Test
									Grp	0.629							Pr > Chi-Square	0.698
									The GLM Procedure
									Least Squares Means
									Adjustment for Multiple Comparisons: Tukey-Kramer
									Grp	Lsmean	Standard	95% Confidence Limits
											Error
									1. Control	3.83	1.16	1.4	6.26
									2. LPS 48h	5.1	2.18	0.56	9.65
									3. IA Ecol	5.93	1.95	1.87	10				Pairwise Two-Sided Multiple Comparison Analysis
																	Dwass, Steel, Critchlow-Fligner Method
									Least Squares Means for Effect Grp
									Group		Mean difference	Simultaneous 95% Confidence Limits		Pr > |t|			Grp	Wilcoxon Z	DSCF Value	Pr > DSCF
									1. Saline	2. LPS48h	-1.27	-7.52	4.98	0.865			1. Saline vs. 2. LPS48h	0.3186	0.4506	0.9456
									1. Saline	3. Ecoli	-2.1	-7.85	3.64	0.631			1. Saline vs. 3. Ecoli	-0.8332	1.1784	0.6823
									2. LPS48h	3. Ecoli	-0.83	-8.23	6.57	0.957			2. LPS48h vs. 3. Ecoli	-0.4899	0.6928	0.8761
									Fg1_NK
									# read	23
									# used	23
									ANOVA	Pr > F							Kruskal-Wallis Test
									Grp	0.718							Pr > Chi-Square	0.382
									The GLM Procedure
									Least Squares Means
									Adjustment for Multiple Comparisons: Tukey-Kramer
									Grp	Lsmean	Standard	95% Confidence Limits
											Error
									1. Control	1.86	0.56	0.68	3.03
									2. LPS 48h	1	1.06	-1.2	3.2
									3. IA Ecol	1.24	0.94	-0.73	3.21				Pairwise Two-Sided Multiple Comparison Analysis
																	Dwass, Steel, Critchlow-Fligner Method
									Least Squares Means for Effect Grp
									Group		Mean difference	Simultaneous 95% Confidence Limits		Pr > |t|			Grp	Wilcoxon Z	DSCF Value	Pr > DSCF
									1. Saline	2. LPS48h	0.86	-2.17	3.88	0.757			1. Saline vs. 2. LPS48h	0.6372	0.9011	0.7996
									1. Saline	3. Ecoli	0.62	-2.16	3.4	0.842			1. Saline vs. 3. Ecoli	1.2961	1.833	0.3973
									2. LPS48h	3. Ecoli	-0.24	-3.82	3.34	0.984			2. LPS48h vs. 3. Ecoli	0.7348	1.0392	0.7428
									Fg1_NKT
									# read	23
									# used	23
									ANOVA	Pr > F							Kruskal-Wallis Test
									Grp	0.529							Pr > Chi-Square	0.812
									The GLM Procedure
									Least Squares Means
									Adjustment for Multiple Comparisons: Tukey-Kramer
									Grp	Lsmean	Standard	95% Confidence Limits
											Error
									1. Control	0.174286	0.0620235	0.04	0.3
									2. LPS 48h	0.3175	0.116035	0.08	0.56
									3. IA Ecol	0.164	0.103785	-0.05	0.38				Pairwise Two-Sided Multiple Comparison Analysis
																	Dwass, Steel, Critchlow-Fligner Method
									Least Squares Means for Effect Grp
									Group		Mean difference	Simultaneous 95% Confidence Limits		Pr > |t|			Grp	Wilcoxon Z	DSCF Value	Pr > DSCF
									1. Saline	2. LPS48h	-0.14	-0.48	0.19	0.532			1. Saline vs. 2. LPS48h	-0.4789	0.6772	0.8813
									1. Saline	3. Ecoli	0.01	-0.3	0.32	0.996			1. Saline vs. 3. Ecoli	0.42	0.59	0.91
									2. LPS48h	3. Ecoli	0.15	-0.24	0.55	0.594			2. LPS48h vs. 3. Ecoli	0.49	0.7	0.875
									Fg1_Bcells
									# read	23
									# used	23
									ANOVA	Pr > F							Kruskal-Wallis Test
									Grp	0.328							Pr > Chi-Square	0.074
									The GLM Procedure
									Least Squares Means
									Adjustment for Multiple Comparisons: Tukey-Kramer
									Grp	Lsmean	Standard	95% Confidence Limits
											Error
									1. Control	0.19	0.08	0.02	0.36
									2. LPS 48h	0.09	0.15	-0.23	0.4
									3. IA Ecol	0.39	0.14	0.1	0.67				Pairwise Two-Sided Multiple Comparison Analysis
																	Dwass, Steel, Critchlow-Fligner Method
									Least Squares Means for Effect Grp
									Group		Mean difference	Simultaneous 95% Confidence Limits		Pr > |t|			Grp	Wilcoxon Z	DSCF Value	Pr > DSCF
									1. Saline	2. LPS48h	0.11	-0.33	0.55	0.81			1. Saline vs. 2. LPS48h	0.5326	0.7533	0.8553
									1. Saline	3. Ecoli	-0.19	-0.6	0.21	0.46			1. Saline vs. 3. Ecoli	-2.1331	3.0167	0.0832
									2. LPS48h	3. Ecoli	-0.3	-0.82	0.22	0.328			2. LPS48h vs. 3. Ecoli	-1.7146	2.4249	0.1996
									Fg1_Tcells
									# read	23
									# used	23
									ANOVA	Pr > F							Kruskal-Wallis Test
									Grp	0.027							Pr > Chi-Square	0.059
									The GLM Procedure
									Least Squares Means
									Adjustment for Multiple Comparisons: Tukey-Kramer
									Grp	Lsmean	Standard	95% Confidence Limits
											Error
									1. Control	0.66	0.3	0.04	1.28
									2. LPS 48h	0.73	0.56	-0.43	1.9
									3. IA Ecol	2.34	0.5	1.3	3.39				Pairwise Two-Sided Multiple Comparison Analysis
																	Dwass, Steel, Critchlow-Fligner Method
									Least Squares Means for Effect Grp
									Group		Mean difference	Simultaneous 95% Confidence Limits		Pr > |t|			Grp	Wilcoxon Z	DSCF Value	Pr > DSCF
									1. Saline	2. LPS48h	-0.07	-1.68	1.53	0.993			1. Saline vs. 2. LPS48h	-1.1157	1.5778	0.5044
									1. Saline	3. Ecoli	-1.68	-3.16	-0.21	0.024			1. Saline vs. 3. Ecoli	-2.222	3.1423	0.0675
									2. LPS48h	3. Ecoli	-1.61	-3.51	0.29	0.106			2. LPS48h vs. 3. Ecoli	-1.2247	1.7321	0.4385

## Sheet: Figure 2ABCDE
ID	Grp	Fg2A_IL8	Fg2A_IL6	Fg2A_IL1B	Fg2A_TNF	Fg2A_CCL2	Fg2A_PTGS2		Fg2_B		Fg2_C		Fg2D_IL1b	Fg2D_IL6	Fg2D_TNF		Fg2E_PGE2	Fg2E_PGF2		Fg2A_IL8
1	CONTROL	0.492043	0.152373	0.559435	0.815897	0.473189	0.91		0		0		0.0001	0.54638	0.001		0.776975	0.0401
2	CONTROL	0.571667	0.115907		0.907889	0.750425	0.9		0		0		0.0001	18.7132	0.001		0.578516	0.0346		# read	38
3	CONTROL	2.20114	0.13371	0.519033	0.673915	0.645596	0.29		0		0		0.0001	1.14637	0.001		0.342375	0.1134		# used	27
4	CONTROL	1.32665	0.374254	2.08751	3.00212	2.10429	0.67		0		0		0.71791	0.44316	0.62585		0.905094	0.0408
5	CONTROL	0.738956	0.455755	0.76473	0.70626	0.659763	0.9		0		0		0.0001	0.5319	0.001		0.990506	0.0465		ANOVA	Pr > F							Kruskal-Wallis Test
6	CONTROL	0.968916	0.960404	0.550096	0.953869	0.274911	1.3		0		0		0.0001	0.19134	0.001		0.985482	0.0481		Grp	0.043							Pr > Chi-Square	<.0001
7	CONTROL	0.11686	0.221756	0.426934	0.369218	1.26897	2.02				0		0.0001	0.13538	0.001		0.72422	0.0338
8	CONTROL	2.33221	3.1868	0.496772	0.830447	0.124333					0		0.0001	0.17913	0.001		1.31206	0.0345
9	CONTROL	2.15468	2.66113	2.4043	0.847145	0.831616					0		0.0001	0.24709	0.001		0.950351	0.0561
10	CONTROL	1.42385	3.55065	1.74715	1.46434	1.49189					0		0.00041	0.73926	0.03729		1.05379	0.058
11	CONTROL	0.216785	0.882531	1.71828	1.56515	0.87125					0		0.00037	0.39615	0.00558		1.02511	0.0717
12	CONTROL	0.653807	0.996638	1.46557	0.732393	0.910527					0		0.00045	1.04707	0.02508		0.381331	0.0574		The GLM Procedure
13	CONTROL	0.739469	0.18415	0.438626	0.729482	3.74583							0.0001	0.35409	0.00609		1.09698	0.0467		Least Squares Means
14	CONTROL	0.0629641	0.123939	0.612035	1.21217	0.480483							0.0001	0.333695	0.001		0.74072			Adjustment for Multiple Comparisons: Tukey-Kramer
15	CONTROL			0.209528	0.189714	0.366919							0.00044	0.38347	0.009735		0.543838
16	CONTROL												0.00025	0.14713	0.001					Grp	Lsmean	Standard	95% Confidence Limits
17	CONTROL												0.00024	0.98061	0.00276							Error
18	CONTROL												0.0003	1.38239	0.02821					1. Control	1	34.3959	-69.9897	71.9897
19	CONTROL												0.0002	0.56676	0.001					2. LPS 48h	105.553	45.5015	11.6425	199.464
20	CONTROL												0.0004							3. IA Ecol	164.236	57.5554	45.4474	283.024				Pairwise Two-Sided Multiple Comparison Analysis
21	CONTROL												0.00031															Dwass, Steel, Critchlow-Fligner Method
22	CONTROL												0.00048							Least Squares Means for Effect Grp
23	CONTROL												0.56676							Group		Mean difference	Simultaneous 95% Confidence Limits		Pr > |t|			Grp	Wilcoxon Z	DSCF Value	Pr > DSCF
24	LPS_48h	4.32774	0.919924	6.53097	1.47502	5.31555	3.55		1484.18		8.37		1.3453	2.64842	0.12415		3.75961	0.0946		CONTROL	LPS_48h	-104.553	-246.996	37.8901	0.057			1. Control vs. 2. LPS 48h	-3.8221	5.4053	0.0004
25	LPS_48h	143.532	0.798433	154.176	17.9293	8.11429	1.7		1571.78		4.22		0.666645	3.21936	0.044685		3.81487	0.1993		CONTROL	IA_Ecoli	-163.236	-330.679	4.20723	0.18			1. Control vs. 3. IA Ecol	-3.2404	4.5826	0.0034
26	LPS_48h	4.81617	0.166212	1.66763	1.75292	4.36696	1.48		1620.44		6.53		0.645925	2.77486	0.06436		2.78992	0.3429		LPS_48h	IA_Ecoli	-58.6828	-241.906	124.541	0.707			2. LPS 48h vs. 3. IA Ecol	-1.7566	2.4842	0.1844
27	LPS_48h	633.44	1.84925	308.749	51.0386	7.67979	2.44		2077.86		1.89		0.058255	7.07208	0.84039		1.5884	0.1873
28	LPS_48h	10.0407	0.829833	7.1373	4.11317	5.32224	1.4		1454.99		2.71		0.36538	7.26138	1.69662		5.36235	0.1037
29	LPS_48h	3.04001	0.256742	3.86488	2.63734	3.21927	3.2		2520.68		0		0.00053	3.51076	0.001		4.13643	0.4346		Fg2A_IL6
30	LPS_48h	4.1962	0.434049	6.99174	3.82019	3.04082			2598.54		0.31		0.1898	47.9335	4.26385		0.969761	0.1113
31	LPS_48h	41.031		27.727	39.518	8.93984														# read	38
32	IA_Ecoli	84.1722	21.839	120	10.341	29.3692	5.18		6141.12		2.64		0.61572	4.38511	1.63308		11.8193	0.8573		# used	26
33	IA_Ecoli	342.874	5.31286	412.656	79.8211	26.1139	7.37		3737.23		3.276		0.44241	3.55327	1.80103		11.7818	1.5631
34	IA_Ecoli	166.696	5.75836	257.688	23.8032	17.5592	26.07		6004.87		1.204		0.669575	5.49167	2.82564		13.9069	1.7021		ANOVA	Pr > F							Kruskal-Wallis Test
35	IA_Ecoli	212.473	11.5754	300.952	31.027	47.196	64.47		4661.8		3.8272		4.11959	75.8767	10.2501		5.23959	0.8468		Grp	0.067							Pr > Chi-Square	0.003
36	IA_Ecoli	14.964	354.414	1366.46	104.482	18.2549			8068.13		9.1		3.73485	98.2273			6.76834	2.334
37	IA_Ecoli
38	IA_Ecoli
																				The GLM Procedure
																				Least Squares Means
																				Adjustment for Multiple Comparisons: Tukey-Kramer
																				Grp	LSMEAN	Standard	95% Confidence Limits
																						Error
																				1. Control	1	17.1292	-34.4345	36.4345
																				2. LPS 48h	0.750634	24.2244	-49.3613	50.8626
																				3. IA Ecol	79.7799	28.6627	20.4866	139.073				Pairwise Two-Sided Multiple Comparison Analysis
																												Dwass, Steel, Critchlow-Fligner Method
																				Least Squares Means for Effect Grp
																				Group		Mean difference	Simultaneous 95% Confidence Limits		Pr > |t|			Grp	Wilcoxon Z	DSCF Value	Pr > DSCF
																				CONTROL	LPS_48h	0.249366	-74.0511	74.5498	1			1. Control vs. 2. LPS 48h	-0.2984	0.422	0.9521
																				CONTROL	IA_Ecoli	-78.7799	-162.402	4.84249	0.067			1. Control vs. 3. IA Ecol	-3.2404	4.5826	0.0034
																				LPS_48h	IA_Ecoli	-79.0292	-173.013	14.9542	0.111			2. LPS 48h vs. 3. IA Ecol	-2.842	4.0192	0.0125
																				Fg2A_IL1
																				# read	38
																				# used	27
																				ANOVA	Pr > F							Kruskal-Wallis Test
																				Grp	0.001							Pr > Chi-Square	<.0001
																				The GLM Procedure
																				Least Squares Means
																				Adjustment for Multiple Comparisons: Tukey-Kramer
																				Grp	LSMEAN	Standard	95% Confidence Limits
																						Error
																				1. Control	1	56.89	-116.41	118.41
																				2. LPS 48h	64.61	75.26	-90.72	219.93
																				3. IA Ecol	491.55	95.19	295.08	688.02				Pairwise Two-Sided Multiple Comparison Analysis
																												Dwass, Steel, Critchlow-Fligner Method
																				Least Squares Means for Effect Grp
																				Group		Mean difference	Simultaneous 95% Confidence Limits		Pr > |t|			Grp	Wilcoxon Z	DSCF Value	Pr > DSCF
																				CONTROL	LPS_48h	-63.61	-299.2	171.99	0.781			1. Control vs. 2. LPS 48h	-3.5491	5.0192	0.0011
																				CONTROL	IA_Ecoli	-490.55	-767.49	-213.61	0.001			1. Control vs. 3. IA Ecol	-3.2404	4.5826	0.0034
																				LPS_48h	IA_Ecoli	-426.95	-729.99	-123.91	0.005			2. LPS 48h vs. 3. IA Ecol	-2.3422	3.3123	0.0502
																				Fg2A_TNF
																				# read	38
																				# used	28
																				ANOVA	Pr > F							Kruskal-Wallis Test
																				Grp	0.0002							Pr > Chi-Square	<.0001
																				The GLM Procedure
																				Least Squares Means
																				Adjustment for Multiple Comparisons: Tukey-Kramer
																				Grp	LSMEAN	Standard	95% Confidence Limits
																						Error
																				1. Control	1	4.94	-9.17	11.17
																				2. LPS 48h	15.29	6.76	1.36	29.21
																				3. IA Ecol	49.89	8.55	32.28	67.51				Pairwise Two-Sided Multiple Comparison Analysis
																												Dwass, Steel, Critchlow-Fligner Method
																				Least Squares Means for Effect Grp
																				Group		Mean difference	Simultaneous 95% Confidence Limits		Pr > |t|			Grp	Wilcoxon Z	DSCF Value	Pr > DSCF
																				CONTROL	LPS_48h	-14.29	-35.14	6.57	0.223			1. Control vs. 2. LPS 48h	-3.6148	5.1121	0.0009
																				CONTROL	IA_Ecoli	-48.89	-73.5	-24.29	0.0001			1. Control vs. 3. IA Ecol	-3.2733	4.6291	0.0031
																				LPS_48h	IA_Ecoli	-34.61	-61.77	-7.45	0.011			2. LPS 48h vs. 3. IA Ecol	-1.903	2.6913	0.1378
																				Fg2A_CCL2
																				# read	38
																				# used	28
																				ANOVA	Pr > F							Kruskal-Wallis Test
																				Grp	<.0001							Pr > Chi-Square	<.0001
																				The GLM Procedure
																				Least Squares Means
																				Adjustment for Multiple Comparisons: Tukey-Kramer
																				Grp	LSMEAN	Standard	95% Confidence Limits
																						Error
																				1. Control	1	1.29	-1.66	3.66
																				2. LPS 48h	5.75	1.77	2.11	9.39
																				3. IA Ecol	27.7	2.24	23.09	32.3				Pairwise Two-Sided Multiple Comparison Analysis
																												Dwass, Steel, Critchlow-Fligner Method
																				Least Squares Means for Effect Grp
																				Group		Mean difference	Simultaneous 95% Confidence Limits		Pr > |t|			Grp	Wilcoxon Z	DSCF Value	Pr > DSCF
																				CONTROL	LPS_48h	-4.75	-10.2	0.7	0.096			1. Control vs. 2. LPS 48h	-3.7439	5.2947	0.0005
																				CONTROL	IA_Ecoli	-26.7	-33.13	-20.27	<0.0001			1. Control vs. 3. IA Ecol	-3.2733	4.6291	0.0031
																				LPS_48h	IA_Ecoli	-21.95	-29.05	-14.85	<0.0001			2. LPS 48h vs. 3. IA Ecol	-2.9277	4.1404	0.0096
																				Fig 2A_PTGS2
																				# read	17
																				# used	17
																				ANOVA	Pr > F							Kruskal-Wallis Test
																				Grp	0.017							Pr > Chi-Square	0.002
																				The GLM Procedure
																				Least Squares Means
																				Adjustment for Multiple Comparisons: Tukey-Kramer
																				Grp	LSMEAN	Standard	95% Confidence Limits
																						Error
																				1. Control	0.998571	4.80889	-9.31548	11.3126
																				2. LPS 48h	2.295	5.1942	-8.84545	13.4354
																				3. IA Ecol	25.7725	6.36157	12.1283	39.4167				Pairwise Two-Sided Multiple Comparison Analysis
																												Dwass, Steel, Critchlow-Fligner Method
																				Least Squares Means for Effect Grp
																				Group		Mean difference	Simultaneous 95% Confidence Limits		Pr > |t|			Grp	Wilcoxon Z	DSCF Value	Pr > DSCF
																				CONTROL	LPS_48h	-1.29643	-19.8223	17.2294	0.982			1. Control vs. 2. LPS 48h	-2.575	3.6416	0.0271
																				CONTROL	IA_Ecoli	-24.7739	-45.6451	-3.90271	0.02			1. Control vs. 3. IA Ecol	-2.6518	3.7502	0.0218
																				LPS_48h	IA_Ecoli	-23.4775	-44.9719	-1.98312	0.032			2. LPS 48h vs. 3. IA Ecol	-2.5584	3.6181	0.0284
																				Fig 2B
																				# read	38
																				# used	18
																				ANOVA	Pr > F							Kruskal-Wallis Test
																				Grp	<.0001							Pr > Chi-Square	0.0004
																				The GLM Procedure
																				Least Squares Means
																				Adjustment for Multiple Comparisons: Tukey-Kramer
																				Grp	LSMEAN	Standard	95% Confidence Limits
																						Error
																				1. Control	0	369.46	-787.48	787.48
																				2. LPS 48h	1904.07	342.05	1175	2633.13
																				3. IA Ecol	5722.63	404.72	4859.99	6585.27				Pairwise Two-Sided Multiple Comparison Analysis
																												Dwass, Steel, Critchlow-Fligner Method
																				Least Squares Means for Effect Grp
																				Group		Mean difference	Simultaneous 95% Confidence Limits		Pr > |t|			Grp	Wilcoxon Z	DSCF Value	Pr > DSCF
																				CONTROL	LPS_48h	-1904.07	-3211.86	-596.28	0.005			1. Control vs. 2. LPS 48h	-3.1555	4.4626	0.0046
																				CONTROL	IA_Ecoli	-5722.63	-7146.03	-4299.23	<.0001			1. Control vs. 3. IA Ecol	-2.9865	4.2235	0.0079
																				LPS_48h	IA_Ecoli	-3818.56	-5194.97	-2442.16	<.0001			2. LPS 48h vs. 3. IA Ecol	-2.842	4.0192	0.0125
																				Fig 2C
																				# read	38
																				# used	24
																				ANOVA	Pr > F							Kruskal-Wallis Test
																				Grp	0.002							Pr > Chi-Square	0.0002
																				The GLM Procedure
																				Least Squares Means
																				Adjustment for Multiple Comparisons: Tukey-Kramer
																				Grp	LSMEAN	Standard	95% Confidence Limits
																						Error
																				1. Control	0	0.61	-1.28	1.28
																				2. LPS 48h	3.43	0.8	1.76	5.11
																				3. IA Ecol	4.01	0.95	2.03	5.99				Pairwise Two-Sided Multiple Comparison Analysis
																												Dwass, Steel, Critchlow-Fligner Method
																				Least Squares Means for Effect Grp
																				Group		Mean difference	Simultaneous 95% Confidence Limits		Pr > |t|			Grp	Wilcoxon Z	DSCF Value	Pr > DSCF
																				CONTROL	LPS_48h	-3.43	-5.99	-0.88	0.008			1. Control vs. 2. LPS 48h	-3.6877	5.2152	0.0007
																				CONTROL	IA_Ecoli	-4.01	-6.87	-1.15	0.005			1. Control vs. 3. IA Ecol	-3.9238	5.5491	0.0003
																				LPS_48h	IA_Ecoli	-0.58	-3.72	2.57	0.89			2. LPS 48h vs. 3. IA Ecol	-0.406	0.5742	0.9132
																				Fig 2D IL1b
																				# read	38
																				# used	35
																				ANOVA	Pr > F							Kruskal-Wallis Test
																				Grp	<.0001							Pr > Chi-Square	<.0001
																				The GLM Procedure
																				Least Squares Means
																				Adjustment for Multiple Comparisons: Tukey-Kramer
																				Grp	LSMEAN	Standard	95% Confidence Limits
																						Error
																				1. Control	0.06	0.15	-0.24	0.35
																				2. LPS 48h	0.47	0.26	-0.07	1.01
																				3. IA Ecol	1.92	0.31	1.28	2.55				Pairwise Two-Sided Multiple Comparison Analysis
																												Dwass, Steel, Critchlow-Fligner Method
																				Least Squares Means for Effect Grp
																				Group		Mean difference	Simultaneous 95% Confidence Limits		Pr > |t|			Grp	Wilcoxon Z	DSCF Value	Pr > DSCF
																				CONTROL	LPS_48h	-0.41	-1.15	0.33	0.372			1. Control vs. 2. LPS 48h	-3.5221	4.9811	0.0012
																				CONTROL	IA_Ecoli	-1.86	-2.71	-1.01	<.0001			1. Control vs. 3. IA Ecol	-3.2842	4.6446	0.0029
																				LPS_48h	IA_Ecoli	-1.45	-2.46	-0.44	0.004			2. LPS 48h vs. 3. IA Ecol	-1.7052	2.4115	0.2032
																				Fig 2D IL6
																				# read	38
																				# used	31
																				ANOVA	Pr > F							Kruskal-Wallis Test
																				Grp	0.004							Pr > Chi-Square	<.0001
																				The GLM Procedure
																				Least Squares Means
																				Adjustment for Multiple Comparisons: Tukey-Kramer
																				Grp	LSMEAN	Standard	95% Confidence Limits
																						Error
																				1. Control	1.5	4.42	-7.56	10.55
																				2. LPS 48h	10.63	7.28	-4.29	25.55
																				3. IA Ecol	37.51	8.62	19.86	55.16				Pairwise Two-Sided Multiple Comparison Analysis
																												Dwass, Steel, Critchlow-Fligner Method
																				Least Squares Means for Effect Grp
																				Group		Mean difference	Simultaneous 95% Confidence Limits		Pr > |t|			Grp	Wilcoxon Z	DSCF Value	Pr > DSCF
																				CONTROL	LPS_48h	-9.13	-30.21	11.95	0.539			1. Control vs. 2. LPS 48h	-3.4973	4.946	0.0014
																				CONTROL	IA_Ecoli	-36.01	-59.97	-12.05	0.003			1. Control vs. 3. IA Ecol	-3.1631	4.4734	0.0045
																				LPS_48h	IA_Ecoli	-26.88	-54.79	1.04	0.061			2. LPS 48h vs. 3. IA Ecol	-1.3804	1.9522	0.3512
																				Fig 2 TNF
																				# read	38
																				# used	30
																				ANOVA	Pr > F							Kruskal-Wallis Test
																				Grp	0.0003							Pr > Chi-Square	0.0002
																				The GLM Procedure
																				Least Squares Means
																				Adjustment for Multiple Comparisons: Tukey-Kramer
																				Grp	LSMEAN	Standard	95% Confidence Limits
																						Error
																				1. Control	0.04	0.36	-0.7	0.77
																				2. LPS 48h	1.01	0.59	-0.21	2.22
																				3. IA Ecol	4.13	0.78	2.52	5.73				Pairwise Two-Sided Multiple Comparison Analysis
																												Dwass, Steel, Critchlow-Fligner Method
																				Least Squares Means for Effect Grp
																				Group		Mean difference	Simultaneous 95% Confidence Limits		Pr > |t|			Grp	Wilcoxon Z	DSCF Value	Pr > DSCF
																				CONTROL	LPS_48h	-0.97	-2.68	0.75	0.356			1. Control vs. 2. LPS 48h	-3.043	4.3034	0.0066
																				CONTROL	IA_Ecoli	-4.09	-6.22	-1.96	0.0002			1. Control vs. 3. IA Ecol	-3.2647	4.617	0.0031
																				LPS_48h	IA_Ecoli	-3.12	-5.55	-0.69	0.01			2. LPS 48h vs. 3. IA Ecol	-1.8898	2.6726	0.1416
																				Fig 2E PGE2
																				# read	38
																				# used	27
																				ANOVA	Pr > F							Kruskal-Wallis Test
																				Grp	<.0001							Pr > Chi-Square	<.0001
																				The GLM Procedure
																				Least Squares Means
																				Adjustment for Multiple Comparisons: Tukey-Kramer
																				Grp	LSMEAN	Standard	95% Confidence Limits
																						Error
																				1. Control	0.83	0.44	-0.08	1.74
																				2. LPS 48h	3.2	0.64	1.87	4.53
																				3. IA Ecol	9.9	0.76	8.33	11.48				Pairwise Two-Sided Multiple Comparison Analysis
																												Dwass, Steel, Critchlow-Fligner Method
																				Least Squares Means for Effect Grp
																				Group		Mean difference	Simultaneous 95% Confidence Limits		Pr > |t|			Grp	Wilcoxon Z	DSCF Value	Pr > DSCF
																				CONTROL	LPS_48h	-2.38	-4.33	-0.43	0.015			1. Control vs. 2. LPS 48h	-3.2778	4.6355	0.003
																				CONTROL	IA_Ecoli	-9.08	-11.28	-6.88	<.0001			1. Control vs. 3. IA Ecol	-3.2733	4.6291	0.0031
																				LPS_48h	IA_Ecoli	-6.7	-9.19	-4.21	<.0001			2. LPS 48h vs. 3. IA Ecol	-2.6796	3.7895	0.0202
																				Fig 2 PGF2
																				# read	38
																				# used	25
																				ANOVA	Pr > F							Kruskal-Wallis Test
																				Grp	<.0001							Pr > Chi-Square	<.0001
																				The GLM Procedure
																				Least Squares Means
																				Adjustment for Multiple Comparisons: Tukey-Kramer
																				Grp	LSMEAN	Standard	95% Confidence Limits
																						Error
																				1. Control	0.05	0.08	-0.11	0.21
																				2. LPS 48h	0.21	0.1	-0.01	0.43
																				3. IA Ecol	1.46	0.12	1.2	1.72				Pairwise Two-Sided Multiple Comparison Analysis
																												Dwass, Steel, Critchlow-Fligner Method
																				Least Squares Means for Effect Grp
																				Group		Mean difference	Simultaneous 95% Confidence Limits		Pr > |t|			Grp	Wilcoxon Z	DSCF Value	Pr > DSCF
																				CONTROL	LPS_48h	-0.16	-0.48	0.17	0.454			1. Control vs. 2. LPS 48h	-3.3678	4.7628	0.0022
																				CONTROL	IA_Ecoli	-1.41	-1.77	-1.04	<.0001			1. Control vs. 3. IA Ecol	-3.2036	4.5306	0.0039
																				LPS_48h	IA_Ecoli	-1.25	-1.66	-0.84	<.0001			2. LPS 48h vs. 3. IA Ecol	-2.842	4.0192	0.0125

## Sheet: Figure 3
ID	Grp	Fg3_IL8	Fg3_IL6	Fg3_TNF	Fg3_IL1B	Fg3_CCL2	Fg3_PTGS2		IL8
1	CONTROL	1.83	6.03	1.21	2.03	0.59	0.16
2	CONTROL	0.79	1.6		0.5	1.61	0.84		# read	22
3	CONTROL	0.08	0.03	0.01	0.06	0.37	1.04		# used	20
4	CONTROL	5.96	0		4.74	2.21
5	CONTROL	0.04	0.06	0.6	0.06	0.22	3.78		ANOVA	Pr > F							Kruskal-Wallis Test
6	CONTROL	0.11	0.04	1.24	0.2				Grp	<.0001							Pr > Chi-Square	0.002
7	CONTROL	0.01	0.01	0.8	0.22		0.19
8	CONTROL	0.12	0.2	2.63	0.94		0.67
9	CONTROL	0.05	0.03	0.51	0.25		1.02
10	CONTROL						0.3
11	LPS_48h	6.8	0.05	3.07	27.43	4.15	108.21
12	LPS_48h	8.98	0.34	12.77	101.07	1.05	34.99		The GLM Procedure
13	LPS_48h	1.12	0.03	1.06	8.12	0.96	2.07		Least Squares Means
14	LPS_48h	0	1.22	99.34	990.31	20.32	1.13		Adjustment for Multiple Comparisons: Tukey-Kramer
15	LPS_48h	6.13	0.09	4.33	18.17	4	1.13
16	LPS_48h	9.47	0.08	2.96	8.72	3.88	1.4		Grp	Lsmean	Standard	95% Confidence Limits
17	LPS_48h	9.15	0.1	6.13	33.08	5.84	113.54				Error
18	IA_Ecoli	1673.16	8.15	145.5	3931.21	89.04	135.44		1. Control	1	265.71	-559.6	561.59
19	IA_Ecoli	5667.97	55.18	316.68	22244.7	722.6	535.51		2. LPS 48h	5.95	301.28	-629.7	641.6
20	IA_Ecoli	2030.57	1.57	23.19	3355.85	54.64	358.16		3. IA Ecol	3416.8	398.56	2575.91	4257.69				Pairwise Two-Sided Multiple Comparison Analysis
21	IA_Ecoli	4295.49	34.04	238.8	8640.9	777.84	421.44										Dwass, Steel, Critchlow-Fligner Method
22	IA_Ecoli					220.69			Least Squares Means for Effect Grp
									Group		Mean difference	Simultaneous 95% Confidence Limits		Pr > |t|			Grp	Wilcoxon Z	DSCF Value	Pr > DSCF
									CONTROL	LPS_48h	-4.95	-1035.49	1025.58	1			1. Control vs. 2. LPS 48h	-2.17	3.0688	0.0764
									CONTROL	IA_Ecoli	-3415.8	-4644.63	-2186.96	<.0001			1. Control vs. 3. IA Ecol	-2.7775	3.9279	0.0151
									LPS_48h	IA_Ecoli	-3410.85	-4692.56	-2129.13	<.0001			2. LPS 48h vs. 3. IA Ecol	-2.6458	3.7417	0.0222
									IL6
									# read	22
									# used	20
									ANOVA	Pr > F							Kruskal-Wallis Test
									Grp	0.003							Pr > Chi-Square	0.014
									The GLM Procedure
									Least Squares Means
									Adjustment for Multiple Comparisons: Tukey-Kramer
									Grp	Lsmean	Standard	95% Confidence Limits
											Error
									1. Control	0.89	3.48	-6.46	8.24
									2. LPS 48h	0.27	3.95	-8.06	8.61
									3. IA Ecol	24.74	5.23	13.71	35.76				Pairwise Two-Sided Multiple Comparison Analysis
																	Dwass, Steel, Critchlow-Fligner Method
									Least Squares Means for Effect Grp
									Group		Mean difference	Simultaneous 95% Confidence Limits		Pr > |t|			Grp	Wilcoxon Z	DSCF Value	Pr > DSCF
									CONTROL	LPS_48h	0.62	-12.9	14.13	0.993			1. Control vs. 2. LPS 48h	-0.9024	1.2762	0.6388
									CONTROL	IA_Ecoli	-23.85	-39.96	-7.73	0.004			1. Control vs. 3. IA Ecol	-2.4723	3.4963	0.0358
									LPS_48h	IA_Ecoli	-24.46	-41.27	-7.65	0.005			2. LPS 48h vs. 3. IA Ecol	-2.6458	3.7417	0.0222
									TNF
									# read	22
									# used	18
									ANOVA	Pr > F							Kruskal-Wallis Test
									Grp	0.001							Pr > Chi-Square	0.001
									The GLM Procedure
									Least Squares Means
									Adjustment for Multiple Comparisons: Tukey-Kramer
									Grp	Lsmean	Standard	95% Confidence Limits
											Error
									1. Control	1	23.02	-48.06	50.06
									2. LPS 48h	18.52	23.02	-30.54	67.58
									3. IA Ecol	181.04	30.45	116.14	245.94				Pairwise Two-Sided Multiple Comparison Analysis
																	Dwass, Steel, Critchlow-Fligner Method
									Least Squares Means for Effect Grp
									Group		Mean difference	Simultaneous 95% Confidence Limits		Pr > |t|			Grp	Wilcoxon Z	DSCF Value	Pr > DSCF
									CONTROL	LPS_48h	-17.52	-102.07	67.02	0.854			1. Control vs. 2. LPS 48h	-2.7472	3.8851	0.0166
									CONTROL	IA_Ecoli	-180.04	-279.18	-80.9	0.001			1. Control vs. 3. IA Ecol	-2.6458	3.7417	0.0222
									LPS_48h	IA_Ecoli	-162.52	-261.66	-63.38	0.002			2. LPS 48h vs. 3. IA Ecol	-2.4568	3.4744	0.0373
									IL1B
									# read	22
									# used	20
									ANOVA	Pr > F							Kruskal-Wallis Test
									Grp	0.001							Pr > Chi-Square	0.0003
									The GLM Procedure
									Least Squares Means
									Adjustment for Multiple Comparisons: Tukey-Kramer
									Grp	Lsmean	Standard	95% Confidence Limits
											Error
									1. Control	1	1233.29	-2601.01	2603.01
									2. LPS 48h	169.56	1398.42	-2780.84	3119.96
									3. IA Ecol	9543.17	1849.93	5640.16	13446				Pairwise Two-Sided Multiple Comparison Analysis
																	Dwass, Steel, Critchlow-Fligner Method
									Least Squares Means for Effect Grp
									Group		Mean difference	Simultaneous 95% Confidence Limits		Pr > |t|			Grp	Wilcoxon Z	DSCF Value	Pr > DSCF
									CONTROL	LPS_48h	-168.56	-4951.81	4614.69	0.996			1. Control vs. 2. LPS 48h	-3.3368	4.7189	0.0024
									CONTROL	IA_Ecoli	-9542.17	-15246	-3838.51	0.001			1. Control vs. 3. IA Ecol	-2.7813	3.9333	0.015
									LPS_48h	IA_Ecoli	-9373.62	-15323	-3424.52	0.002			2. LPS 48h vs. 3. IA Ecol	-2.6458	3.7417	0.0222
									CCL2
									# read	22
									# used	17
									ANOVA	Pr > F							Kruskal-Wallis Test
									Grp	0.008							Pr > Chi-Square	0.002
									The GLM Procedure
									Least Squares Means
									Adjustment for Multiple Comparisons: Tukey-Kramer
									Grp	Lsmean	Standard	95% Confidence Limits
											Error
									1. Control	1	83.8	-178.73	180.73
									2. LPS 48h	5.74	70.82	-146.16	157.64
									3. IA Ecol	372.96	83.8	193.23	552.69				Pairwise Two-Sided Multiple Comparison Analysis
																	Dwass, Steel, Critchlow-Fligner Method
									Least Squares Means for Effect Grp
									Group		Mean difference	Simultaneous 95% Confidence Limits		Pr > |t|			Grp	Wilcoxon Z	DSCF Value	Pr > DSCF
									CONTROL	LPS_48h	-4.74	-291.9	282.42	0.999			1. Control vs. 2. LPS 48h	-2.1924	3.1005	0.0725
									CONTROL	IA_Ecoli	-371.96	-682.13	-61.8	0.019			1. Control vs. 3. IA Ecol	-2.6112	3.6927	0.0245
									LPS_48h	IA_Ecoli	-367.22	-654.38	-80.06	0.013			2. LPS 48h vs. 3. IA Ecol	-2.842	4.0192	0.0125
									PTGS2
									# read	22
									# used	19
									ANOVA	Pr > F							Kruskal-Wallis Test
									Grp	<.0001							Pr > Chi-Square	0.001
									The GLM Procedure
									Least Squares Means
									Adjustment for Multiple Comparisons: Tukey-Kramer
									Grp	Lsmean	Standard	95% Confidence Limits
											Error
									1. Control	1	28.09	-58.54	60.54
									2. LPS 48h	37.5	30.03	-26.16	101.15
									3. IA Ecol	362.64	39.72	278.43	446.85				Pairwise Two-Sided Multiple Comparison Analysis
																	Dwass, Steel, Critchlow-Fligner Method
									Least Squares Means for Effect Grp
									Group		Mean difference	Simultaneous 95% Confidence Limits		Pr > |t|			Grp	Wilcoxon Z	DSCF Value	Pr > DSCF
									CONTROL	LPS_48h	-36.5	-142.59	69.6	0.656			1. Control vs. 2. LPS 48h	-2.7799	3.9314	0.015
									CONTROL	IA_Ecoli	-361.64	-487.17	-236.11	<.0001			1. Control vs. 3. IA Ecol	-2.7175	3.8431	0.0181
									LPS_48h	IA_Ecoli	-325.14	-453.63	-196.66	<.0001			2. LPS 48h vs. 3. IA Ecol	-2.6518	3.7502	0.0218

## Sheet: Figure 4ABC
ID	Grp	Fg4_A	Fg4_B	Fg4c_IL6	Fg4C_PGE2		Fig 4A
1	Ecoli	20.22	161.125	4.38511	11.8193
2	Ecoli	21.92	1090.89	3.55327	11.7818		Grp	N	Mean	Std Dev	Minimum	Maximum
3	Ecoli	44.06	31.0562	5.49167	13.9069		Ecoli	4	358.8	660.2	20.22	1348.9
4	Ecoli	1348.94	672.899		5.23959		Ecoli_Abx	4	57.5	91.8691	5.69	194.9
5	Ecoli			75.8767	6.76834
6	Ecoli			98.2273			P=0.430	By 2 sample t-test using Satterwaite for unequal variance
7	Ecoli_Abx	5.69	412.719	7.57258	15.9633		P=0.346	By Wilcoxon 2 sample test
8	Ecoli_Abx	21.28	94.3741	9.62754	14.2642
9	Ecoli_Abx	8.11	47.7151	11.009	4.06052		Fig 4B
10	Ecoli_Abx	194.92	219.989	53.3777	8.35985
11	Ecoli_Abx			13.9464	7.06423		Grp	N	Mean	Std Dev	Minimum	Maximum
12	Ecoli_Abx			85.0795			Ecoli	4	489	487.6	31.0562	1090.9
							Ecoli_Abx	4	193.7	163.1	47.7151	412.7
							P=0.294	By 2 sample t-test using Satterwaite for unequal variance
							P=0.678	By Wilcoxon 2 sample test
							Fg4c_IL6
							Grp	N	Mean	Std Dev	Minimum	Maximum
							Ecoli	5	37.5068	45.9186	3.5533	98.2273
							Ecoli_Abx	6	30.1021	31.9894	7.5726	85.0796
							P=0.760	By 2 sample t-test using Satterwaite for unequal variance
							P=0.537	By Wilcoxon 2 sample test
							Fg4C_PGE2
							Grp	N	Mean	Std Dev	Minimum	Maximum
							Ecoli	5	9.9032	3.7016	5.2396	13.9069
							Ecoli_Abx	5	9.9424	5.0078	4.0605	15.9633
							P=0.981	By 2 sample t-test using Satterwaite for unequal variance
							P=0.839	By Wilcoxon 2 sample test

## Sheet: Figure 5BC
ID	Grp	Fg5b1_MPO	Fg5b2_MPO_PTGS2		Fg5c_MPO	Fg5c_IL6	Fg5C_MPO_PTGS2		Fg5b1_MPO
1	Saline	0	0		0	0	0
2	Saline	3	5		0	0	0		# read	16
3	Saline	0	0		0	0	0		# used	15
4	LPS48h	149.4	110.4		4.1	0.2	3.5
5	LPS48h	71.5	26		0.25	0.25	0.25		ANOVA	Pr > F							Kruskal-Wallis Test
6	LPS48h	78	96		3	0	3		Grp	0.07							Pr > Chi-Square	0.033
7	LPS48h	30.75	26.5		0	0.25	0
8	Ecoli_Abx	208.75	41		0.5	34.75	0
9	Ecoli_Abx	89.17	15.5		18.5	4.33	4.67
10	Ecoli_Abx	111	80.75		59.5	3.75	21.25
11	Ecoli_Abx	103.33	46.33		32	10.33	6.67
12	Ecoli_Abx								The GLM Procedure
13	Ecoli_Abx	76.8	47.2		20.6	6.8	4.6		Least Squares Means
14	Ecoli_Abx	22.29	44.43		7.86	3.71	4.14		Adjustment for Multiple Comparisons: Tukey-Kramer
16	Ecoli_Abx	9.25	0.75		1.5	2.6	0
17	Ecoli_Abx	136.6	38.8		7.8	0	2.6		Grp	Lsmean	Standard	95% Confidence Limits
											Error
									1. Control	1	31.31	-67.23	69.23
									2. LPS 48h	82.41	27.12	23.33	141.5
									3. IA Ecol	94.65	19.18	52.87	136.43				Pairwise Two-Sided Multiple Comparison Analysis
																	Dwass, Steel, Critchlow-Fligner Method
									Least Squares Means for Effect Grp
									Group		Mean difference	Simultaneous 95% Confidence Limits		Pr > |t|			Grp	Wilcoxon Z	DSCF Value	Pr > DSCF
									CONTROL	LPS_48h	-81.41	-191.93	29.1	0.163			1. Saline vs. 2. LPS48h	-2.1405	3.0271	0.0818
									CONTROL	IA_Ecoli	-93.65	-191.61	4.31	0.061			1. Saline vs. 3. Ecoli	-2.4551	3.472	0.0375
									LPS_48h	IA_Ecoli	-12.24	-100.84	76.37	0.928			2. LPS48h vs. 3. Ecoli	-0.3397	0.4804	0.9384
									Fg5b2_MPO
									# read	16
									# used	15
									ANOVA	Pr > F							Kruskal-Wallis Test
									Grp	0.044							Pr > Chi-Square	0.041
									The GLM Procedure
									Least Squares Means
									Adjustment for Multiple Comparisons: Tukey-Kramer
									Grp	Lsmean	Standard	95% Confidence Limits
											Error
									1. Control	1.67	16.63	-34.56	37.9
									2. LPS 48h	64.73	14.4	33.35	96.1
									3. IA Ecol	39.35	10.18	17.16	61.53				Pairwise Two-Sided Multiple Comparison Analysis
																	Dwass, Steel, Critchlow-Fligner Method
									Least Squares Means for Effect Grp
									Group		Mean difference	Simultaneous 95% Confidence Limits		Pr > |t|			Grp	Wilcoxon Z	DSCF Value	Pr > DSCF
									CONTROL	LPS_48h	-63.06	-121.74	-4.37	0.035			1. Saline vs. 2. LPS48h	-2.1405	3.0271	0.0818
									CONTROL	IA_Ecoli	-37.68	-89.7	14.34	0.172			1. Saline vs. 3. Ecoli	-2.2505	3.1827	0.063
									LPS_48h	IA_Ecoli	25.38	-21.67	72.43	0.353			2. LPS48h vs. 3. Ecoli	0.6794	0.9608	0.7755
									Fg5c_MPO
									# read	16
									# used	15
									ANOVA	Pr > F							Kruskal-Wallis Test
									Grp	0.121							Pr > Chi-Square	0.011
									The GLM Procedure
									Least Squares Means
									Adjustment for Multiple Comparisons: Tukey-Kramer
									Grp	Lsmean	Standard	95% Confidence Limits
											Error
									1. Control	0	8.69	-18.94	18.94
									2. LPS 48h	1.84	7.53	-14.57	18.24
									3. IA Ecol	18.53	5.32	6.93	30.13				Pairwise Two-Sided Multiple Comparison Analysis
																	Dwass, Steel, Critchlow-Fligner Method
									Least Squares Means for Effect Grp
									Group		Mean difference	Simultaneous 95% Confidence Limits		Pr > |t|			Grp	Wilcoxon Z	DSCF Value	Pr > DSCF
									CONTROL	LPS_48h	-1.84	-32.52	28.84	0.986			1. Saline vs. 2. LPS48h	-1.7554	2.4825	0.1848
									CONTROL	IA_Ecoli	-18.53	-45.73	8.66	0.205			1. Saline vs. 3. Ecoli	-2.4721	3.496	0.0358
									LPS_48h	IA_Ecoli	-16.7	-41.29	7.9	0.208			2. LPS48h vs. 3. Ecoli	-2.0381	2.8823	0.1032
									Fg5c_IL6
									# read	16
									# used	15
									ANOVA	Pr > F							Kruskal-Wallis Test
									Grp	0.218							Pr > Chi-Square	0.017
									The GLM Procedure
									Least Squares Means
									Adjustment for Multiple Comparisons: Tukey-Kramer
									Grp	Lsmean	Standard	95% Confidence Limits
											Error
									1. Control	0	4.9	-10.68	10.68
									2. LPS 48h	0.18	4.24	-9.07	9.42
									3. IA Ecol	8.28	3	1.74	14.82				Pairwise Two-Sided Multiple Comparison Analysis
																	Dwass, Steel, Critchlow-Fligner Method
									Least Squares Means for Effect Grp
									Group		Mean difference	Simultaneous 95% Confidence Limits		Pr > |t|			Grp	Wilcoxon Z	DSCF Value	Pr > DSCF
									CONTROL	LPS_48h	-0.18	-17.47	17.12	1			1. Saline vs. 2. LPS48h	-1.7748	2.51	0.1781
									CONTROL	IA_Ecoli	-8.28	-23.62	7.05	0.352			1. Saline vs. 3. Ecoli	-2.1937	3.1024	0.0722
									LPS_48h	IA_Ecoli	-8.11	-21.98	5.76	0.3			2. LPS48h vs. 3. Ecoli	-2.1305	3.013	0.0838
									Fg5c MPO_PTGS2
									# read	16
									# used	13
									ANOVA	Pr > F							Kruskal-Wallis Test
									Grp	0.176							Pr > Chi-Square	0.081
									The GLM Procedure
									Least Squares Means
									Adjustment for Multiple Comparisons: Tukey-Kramer
																	Pairwise Two-Sided Multiple Comparison Analysis
																	Dwass, Steel, Critchlow-Fligner Method
																	Grp	Wilcoxon Z	DSCF Value	Pr > DSCF
																	1. Saline vs. 2. LPS48h	-1.7554	2.4825	0.1848
																	1. Saline vs. 3. Ecoli	-1.9268	2.7249	0.1311
																	2. LPS48h vs. 3. Ecoli	-1.1973	1.6932	0.4548

## Sheet: Supp Fig 2
Grp	ID	SpFg2_Neutrophils	SpFg2_Macrophages	SpFg2_Nkcells	SpFg2_Tcells	SpFg2_NKTcells	SpFg2_Bcells		Neutrophil
Saline	1	1.39	65.8	10.9	3.81	13.1	0.558
Saline	2	0.345	48.6	16.8	17	11.3	0.791		# read	31
Saline	3	5.09	29.7	28.5	20.3	1.42	1.03		# used	31
Saline	4	4.87	61.1	22.5	6.34	0.97	0.51
Saline	5	5.65	42.4	35.9	10.5	0.97	0.829		ANOVA	Pr > F							Kruskal-Wallis Test
Saline	6	1.3	69.9	13.3	7.81	4.01	1.04		Grp	<.0001							Pr > Chi-Square	0.0002
Saline	7	19.2	51.3	16	6.03	1.74	0.73
Saline	8	4.57	39.9	24.9	16.9	7.9	0.877		The GLM Procedure
Saline	9	2.43	43.4	22.9	17.1	1.24	6.44		Least Squares Means
Saline	10	2.11	31.1	14.8	43.3	0.456	2		Adjustment for Multiple Comparisons: Tukey-Kramer
Saline	11	5.03	74.7	5.66	8.93	2.37	0.36
Saline	12	3.95	53.9	21.5	12.2	1.56	1.24		Grp	Neutrophils LSMEAN	Standard	95% Confidence Limits
Saline	13	3.62	41.5	19.1	19.3	2.46	1.5				Error
Saline	14	4.78	31.3	32.3	8.34	11.1	1.36		Ecoli	59.36	6.7208	45.5931	73.1269
Saline	15	5.53	14.9	46	16.6	1.32	6.38		LPS_48h	25.7214	5.68011	14.0862	37.3566
Saline	16	2.58	60	19.1	11.4	0.837	1.19		Saline	4.34079	3.4477	-2.7215	11.4031				Pairwise Two-Sided Multiple Comparison Analysis
Saline	17	1.74	63.7	13.5	15	1.2	1.07										Dwass, Steel, Critchlow-Fligner Method
Saline	18	4.95	56.8	17.9	13.2	0.91	1.17		Least Squares Means for Effect Grp
Saline	19	3.34	74.2	8.7	4.45	0.31	0.71		Group		Mean difference	Simultaneous 95% Confidence Limits		Pr > |t|			Grp	Wilcoxon Z	DSCF Value	Pr > DSCF
LPS_48h	1	24.9	44.9	4.48	15.8	3.99	1.44		E Coli	LPS_48h	33.6386	11.8658	55.4114	0.002			LPS_48h vs. Ecoli	-2.03	2.8708	0.1051
LPS_48h	2	13.8	42.5	17.7	16	3.98	1.49		E Coli	Saline	55.0192	36.3295	73.7089	<.0001			Saline vs. Ecoli	-3.3053	4.6744	0.0027
LPS_48h	3	64.1	26.2	1.77	4.45	0.71	0.715		LPS_48h	Saline	21.3806	4.94	37.8213	0.009			Saline vs. LPS_48h	-3.0349	4.292	0.0068
LPS_48h	4	3.41	16.9	22.4	26	24	1.06
LPS_48h	5	51.2	37.5	2.98	2.69	0.25	0.433
LPS_48h	6	13.3	52	16.1	8.82	3.74	1.21
LPS_48h	7	9.34	31.4	38.4	14.5	0.268	1.26		Macrophages
Ecoli	1	18	50.6	17.5	3.26	0.23	3.01
Ecoli	2	74.4	9.54	0.49	8.61	0.21	1.28		# read	31
Ecoli	3	80.8	8.47	0.77	2.64	0.47	0.9		# used	31
Ecoli	4	76.8	15.3	0.94	2.94	0.02	0.25
Ecoli	5	46.8	11.3	4.55	25.2	3.15	1.6		ANOVA	Pr > F							Kruskal-Wallis Test
									Grp	0.002							Pr > Chi-Square	0.009
									The GLM Procedure
									Least Squares Means
									Adjustment for Multiple Comparisons: Tukey-Kramer
									Grp	Neutrophils LSMEAN	Standard	95% Confidence Limits
											Error
									Ecoli	19.042	7.10965	4.47853	33.6055
									LPS_48h	35.9143	6.00875	23.6059	48.2227
									Saline	50.2211	3.64718	42.7502	57.692				Pairwise Two-Sided Multiple Comparison Analysis
																	Dwass, Steel, Critchlow-Fligner Method
									Least Squares Means for Effect Grp
									Group		Mean difference	Simultaneous 95% Confidence Limits		Pr > |t|			Grp	Wilcoxon Z	DSCF Value	Pr > DSCF
									E Coli	LPS_48h	-16.8723	-39.9048	6.16025	0.184			LPS_48h vs. Ecoli	1.8676	2.6412	0.1482
									E Coli	Saline	-31.1791	-50.9501	-11.408	0.002			Saline vs. Ecoli	2.6656	3.7697	0.021
									LPS_48h	Saline	-14.3068	-31.6986	3.08509	0.122			Saline vs. LPS_48h	1.8209	2.5752	0.1627
									Nkcells
									# read	31
									# used	31
									ANOVA	Pr > F							Kruskal-Wallis Test
									Grp	0.018							Pr > Chi-Square	0.013
									The GLM Procedure
									Least Squares Means
									Adjustment for Multiple Comparisons: Tukey-Kramer
									Grp	Neutrophils LSMEAN	Standard	95% Confidence Limits
											Error
									Ecoli	4.85	4.63078	-4.63573	14.3357
									LPS_48h	14.8329	3.91373	6.81595	22.8498
									Saline	20.54	2.37554	15.6739	25.4061				Pairwise Two-Sided Multiple Comparison Analysis
																	Dwass, Steel, Critchlow-Fligner Method
									Least Squares Means for Effect Grp
									Group		Mean difference	Simultaneous 95% Confidence Limits		Pr > |t|			Grp	Wilcoxon Z	DSCF Value	Pr > DSCF
									E Coli	LPS_48h	-9.98286	-24.9848	5.01909	0.243			LPS_48h vs. Ecoli	1.7052	2.4115	0.2032
									E Coli	Saline	-15.69	-28.5676	-2.8124	0.015			Saline vs. Ecoli	2.8083	3.9716	0.0138
									LPS_48h	Saline	-5.70714	-17.0351	5.62082	0.437			Saline vs. LPS_48h	1.2431	1.758	0.4278
									Tcells
									# read	31
									# used	31
									ANOVA	Pr > F							Kruskal-Wallis Test
									Grp	0.523							Pr > Chi-Square	0.237
									The GLM Procedure
									Least Squares Means
									Adjustment for Multiple Comparisons: Tukey-Kramer
									Grp	Neutrophils LSMEAN	Standard	95% Confidence Limits
											Error
									Ecoli	8.53	3.91861	0.503081	16.5569
									LPS_48h	12.6086	3.31183	5.82459	19.3926
									Saline	13.6058	2.01021	9.48807	17.7235				Pairwise Two-Sided Multiple Comparison Analysis
																	Dwass, Steel, Critchlow-Fligner Method
									Least Squares Means for Effect Grp
									Group		Mean difference	Simultaneous 95% Confidence Limits		Pr > |t|			Grp	Wilcoxon Z	DSCF Value	Pr > DSCF
									E Coli	LPS_48h	-4.07857	-16.7734	8.61623	0.709			LPS_48h vs. Ecoli	1.218	1.7225	0.4425
									E Coli	Saline	-5.07579	-15.9729	5.82137	0.491			Saline vs. Ecoli	1.6704	2.3623	0.2166
									LPS_48h	Saline	-0.997218	-10.5831	8.58862	0.964			Saline vs. LPS_48h	0.3469	0.4906	0.9358
									NKTcells
									# read	31
									# used	31
									ANOVA	Pr > F							Kruskal-Wallis Test
									Grp	0.347							Pr > Chi-Square	0.347
									The GLM Procedure
									Least Squares Means
									Adjustment for Multiple Comparisons: Tukey-Kramer
									Grp	Neutrophils LSMEAN	Standard	95% Confidence Limits
											Error
									Ecoli	0.816	2.29815	-3.89154	5.52355
									LPS_48h	5.27686	1.94229	1.29825	9.25546
									Saline	3.43016	1.17893	1.01524	5.84508				Pairwise Two-Sided Multiple Comparison Analysis
																	Dwass, Steel, Critchlow-Fligner Method
									Least Squares Means for Effect Grp
									Group		Mean difference	Simultaneous 95% Confidence Limits		Pr > |t|			Grp	Wilcoxon Z	DSCF Value	Pr > DSCF
									E Coli	LPS_48h	-4.46086	-11.906	2.98426	0.314			LPS_48h vs. Ecoli	2.03	2.8708	0.1051
									E Coli	Saline	-2.61416	-9.00501	3.77669	0.576			Saline vs. Ecoli	2.2396	3.1672	0.0647
									LPS_48h	Saline	1.8467	-3.77511	7.4685	0.698			Saline vs. LPS_48h	0.2024	0.2862	0.9777
									Bcells
									# read	31
									# used	31
									ANOVA	Pr > F							Kruskal-Wallis Test
									Grp	0.761							Pr > Chi-Square	0.816
									The GLM Procedure
									Least Squares Means
									Adjustment for Multiple Comparisons: Tukey-Kramer
									Grp	Neutrophils LSMEAN	Standard	95% Confidence Limits
											Error
									Ecoli	1.408	0.655381	0.065513	2.75049
									LPS_48h	1.08686	0.553898	-0.047752	2.22147
									Saline	1.56763	0.336203	0.87895	2.25631				Pairwise Two-Sided Multiple Comparison Analysis
																	Dwass, Steel, Critchlow-Fligner Method
									Least Squares Means for Effect Grp
									Group		Mean difference	Simultaneous 95% Confidence Limits		Pr > |t|			Grp	Wilcoxon Z	DSCF Value	Pr > DSCF
									E Coli	LPS_48h	0.321143	-1.80204	2.44433	0.926			LPS_48h vs. Ecoli	-0.5684	0.8038	0.8369
									E Coli	Saline	-0.159632	-1.98216	1.6629	0.975			Saline vs. Ecoli	-0.5331	0.7539	0.855
									LPS_48h	Saline	-0.480774	-2.08399	1.12244	0.741			Saline vs. LPS_48h	-0.3179	0.4496	0.9458

## Sheet: Supp Fig 4AB
id	grp	SpFg4A_IL8_Mat	SpFg4A_TNF_Mat	SpFg4A_IL6_Mat	SpFg4A_CCL2_Mat		SpFg4B_IL8_fetal	SpFg4B_IL6_fetal	SpFg4B_IL12p40_fetal	SpFg4B_TNF_fetal		SpFg4 IL8 Maternal
1	CONTROL	1999.32	0.01	0.01	94.54		327.465	0.01	0.01	0.01
2	CONTROL	1461.28	0.01	0.01	184.35		343.19	0.01	0.01	0.01		# read	43
3	CONTROL	1172.63	0.01	28.22	403.245		284.44	0.01	0.01	0.01		# used	22
4	CONTROL	1046.96	0.01	0.1	170.56		612.065	0.01	0.01	0.01
5	CONTROL	1001.62	17.32	0.01	130.875		1014.15	4.93	0.01	30.19		ANOVA	Pr > F							Kruskal-Wallis Test
6	CONTROL	933.52	48.98	0.1	125.33			0.01	4.16	20.485		Grp	0.197							Pr > Chi-Square	0.212
7	CONTROL	532.8	13.53	0.1	124.7			0.01	0.02	28.705
8	CONTROL	309.695	24.82	0.1	117.325		937.425	0.01	1.895	28.16
9	CONTROL	812.875	3.855	1.83	107.49		716.94	0.01	3.36	0.01
10	CONTROL	1946.18	6.71	0.1	68.28			0.01	0.01	0.01
11	CONTROL	8.32						0.01	2.365	3.44
12	CONTROL	963.61					797.06	0.01	10.315	3.36		The GLM Procedure
13	CONTROL	618.08					733.8	28.22		100.095		Least Squares Means
14	CONTROL						445.89	0.01		11.04		Adjustment for Multiple Comparisons: Tukey-Kramer
15	CONTROL							0.01		9.25
16	CONTROL						1064.51	0.01		10.12		Grp	Lsmean	Standard	95% Confidence Limits
17	CONTROL						296.22	0.01		8.495				Error
18	CONTROL						2155.14	0.01		16.505		1. CONTROL	985.15	170.44	628.41	1341.88
19	CONTROL							0.01		3.36		2. LPS 48h	1570.12	274.83	994.89	2145.34
20	CONTROL							0.01		0.01		3. IA Ecol	1326.41	307.27	683.28	1969.53				Pairwise Two-Sided Multiple Comparison Analysis
21	CONTROL						561.49	0.47												Dwass, Steel, Critchlow-Fligner Method
22	CONTROL						624.555	0.11				Least Squares Means for Effect Grp
25	CONTROL						297.215					Group		Mean difference	Simultaneous 95% Confidence Limits		Pr > |t|			Grp	Wilcoxon Z	DSCF Value	Pr > DSCF
26	CONTROL						548.205					1. CONTROL	2. LPS48h	-584.97	-1406.53	236.59	0.194			1. CONTROL vs. 2. LPS48h	-1.725	2.4396	0.1958
27	CONTROL						119.375					1. CONTROL	3. Ecoli	-341.26	-1233.91	551.39	0.603			1. CONTROL vs. 3. Ecoli	-0.9058	1.281	0.6366
28	CONTROL						458.855					2. LPS48h	3. Ecoli	243.71	-803.57	1291	0.827			2. LPS48h vs. 3. Ecoli	0.2449	0.3464	0.9675
29	CONTROL						326.38
31	CONTROL						629.44
32	CONTROL						618.08					grp1	LSMEAN	Standard	Pr > |t|	LSMEAN Number
33	LPS48h	1262.59	22.23	38.87	173.045		1139.47	41.09	16.15	25.65				Error
34	LPS48h	2464.09	1.735	54.505	284.945		1484.18	13.19	10.98	12.59		1. CONTROL	985.145	170.442	<.0001	1
35	LPS48h	1330.39	162.9	14.915			1129.78	119.05	31.76	16.775		2. LPS48h	1570.12	274.829	<.0001	2
36	LPS48h	2129.84	36.56	0.34	84.18		373.945	38.87	0.01	30.305		3. Ecoli	1326.4	307.269	0.0004	3
37	LPS48h	663.675		4.7	231.285		1406.15	54.505	64.24	14.32
38	LPS48h						511.74	14.915	0.01	32.635		Least Squares Means for effect grp1
39	LPS48h						586.83	44.01	3.99	20.565		Pr > |t| for H0: LSMean(i)=LSMean(j)
40	LPS48h									13.095		Dependent Variable: SpFg4_IL8_Mat
41	LPS48h									27.295		i/j	1	2	3
42	LPS48h									15.845		1		0.1935	0.6033
43	Ecoli	1849.27	0.01	42.17	726.99		1815.08	14228.8	114.985	72.03		2	0.1935		0.8265
44	Ecoli	1449.75	0.01	27.025	226.365		924.625	364.965	12.36	30.16		3	0.6033	0.8265
45	Ecoli	1547.01	0.01	11.915	280.48
46	Ecoli	459.595	165.31	45.82	173.21							grp1	SpFg4_IL8_Mat LSMEAN	95% Confidence Limits
												1. CONTROL	985.145	628.406	1341.88
												2. LPS48h	1570.12	994.894	2145.34
												3. Ecoli	1326.4	683.285	1969.53
												Least Squares Means for Effect grp1
												i	j	Difference Between	Simultaneous 95% Confidence Limits
														Means	for LSMean(i)-LSMean(j)
												1	2	-584.973	-1406.53	236.585
												1	3	-341.26	-1233.91	551.391
												2	3	243.713	-803.572	1291
												SpFg4A TNF Maternal
												# read	43
												# used	18
												ANOVA	Pr > F							Kruskal-Wallis Test
												Grp	0.31							Pr > Chi-Square	0.238
												The GLM Procedure
												Least Squares Means
												Adjustment for Multiple Comparisons: Tukey-Kramer
												Grp	Lsmean	Standard	95% Confidence Limits
														Error
												1. CONTROL	11.53	16.04	-22.67	45.72
												2. LPS 48h	55.86	25.37	1.78	109.93
												3. IA Ecol	41.34	25.37	-12.74	95.41				Pairwise Two-Sided Multiple Comparison Analysis
																				Dwass, Steel, Critchlow-Fligner Method
												Least Squares Means for Effect Grp
												Group		Mean difference	Simultaneous 95% Confidence Limits		Pr > |t|			Grp	Wilcoxon Z	DSCF Value	Pr > DSCF
												1. CONTROL	2. LPS48h	-44.33	-122.3	33.64	0.329			1. CONTROL vs. 2. LPS48h	-1.573	2.2246	0.2574
												1. CONTROL	3. Ecoli	-29.81	-107.78	48.16	0.592			1. CONTROL vs. 3. Ecoli	0.6041	0.8543	0.8179
												2. LPS48h	3. Ecoli	14.52	-78.67	107.71	0.914			2. LPS48h vs. 3. Ecoli	1.1832	1.6733	0.4632
												grp1	LSMEAN	Standard	Pr > |t|	LSMEAN Number
														Error
												1. CONTROL	11.5255	16.0444	0.4836	1
												2. LPS48h	55.8563	25.3684	0.0437	2
												3. Ecoli	41.335	25.3684	0.124	3
												Least Squares Means for effect grp1
												Pr > |t| for H0: LSMean(i)=LSMean(j)
												Dependent Variable: SpFg4_TNF_Mat
												i/j	1	2	3
												1		0.3293	0.5922
												2	0.3293		0.9142
												3	0.5922	0.9142
												grp1	SpFg4_TNF_Mat LSMEAN	95% Confidence Limits
												1. CONTROL	11.5255	-22.6723	45.7233
												2. LPS48h	55.8563	1.78486	109.928
												3. Ecoli	41.335	-12.7364	95.4064
												Least Squares Means for Effect grp1
												i	j	Difference Between	Simultaneous 95% Confidence Limits
														Means	for LSMean(i)-LSMean(j)
												1	2	-44.3308	-122.297	33.6356
												1	3	-29.8095	-107.776	48.1568
												2	3	14.5213	-78.6663	107.709
												SpFg4A IL6 Maternal
												# read	43
												# used	19
												ANOVA	Pr > F							Kruskal-Wallis Test
												Grp	0.01							Pr > Chi-Square	0.005
												The GLM Procedure
												Least Squares Means
												Adjustment for Multiple Comparisons: Tukey-Kramer
												Grp	Lsmean	Standard	95% Confidence Limits
														Error
												1. CONTROL	3.06	4.73	-6.98	13.09
												2. LPS 48h	22.67	6.7	8.47	36.86
												3. IA Ecol	31.73	7.49	15.86	47.6				Pairwise Two-Sided Multiple Comparison Analysis
																				Dwass, Steel, Critchlow-Fligner Method
												Least Squares Means for Effect Grp
												Group		Mean difference	Simultaneous 95% Confidence Limits		Pr > |t|			Grp	Wilcoxon Z	DSCF Value	Pr > DSCF
												1. CONTROL	2. LPS48h	-19.61	-40.77	1.55	0.072			1. CONTROL vs. 2. LPS48h	-2.6289	3.7178	0.0233
												1. CONTROL	3. Ecoli	-28.67	-51.53	-5.82	0.014			1. CONTROL vs. 3. Ecoli	-2.6155	3.6989	0.0242
												2. LPS48h	3. Ecoli	-9.07	-34.98	16.85	0.646			2. LPS48h vs. 3. Ecoli	-0.7348	1.0392	0.7428
												grp1	LSMEAN	Standard	Pr > |t|	LSMEAN Number
														Error
												1. CONTROL	3.058	4.73428	0.5275	1
												2. LPS48h	22.666	6.69528	0.0038	2
												3. Ecoli	31.7325	7.48555	0.0006	3
												Least Squares Means for effect grp1
												Pr > |t| for H0: LSMean(i)=LSMean(j)
												Dependent Variable: SpFg4_IL6_Mat
												i/j	1	2	3
												1		0.0716	0.0135
												2	0.0716		0.6464
												3	0.0135	0.6464
												grp1	SpFg4_IL6_Mat LSMEAN	95% Confidence Limits
												1. CONTROL	3.058	-6.97822	13.0942
												2. LPS48h	22.666	8.47264	36.8594
												3. Ecoli	31.7325	15.8638	47.6012
												Least Squares Means for Effect grp1
												i	j	Difference Between	Simultaneous 95% Confidence Limits
														Means	for LSMean(i)-LSMean(j)
												1	2	-19.608	-40.7667	1.55075
												1	3	-28.6745	-51.5286	-5.82044
												2	3	-9.0665	-34.9806	16.8476
												SpFg4A CCL2 Maternal
												# read	43
												# used	18
												ANOVA	Pr > F							Kruskal-Wallis Test
												Grp	0.087							Pr > Chi-Square	0.076
												The GLM Procedure
												Least Squares Means
												Adjustment for Multiple Comparisons: Tukey-Kramer
												Grp	Lsmean	Standard	95% Confidence Limits
														Error
												1. CONTROL	152.67	44.39	58.06	247.28
												2. LPS 48h	193.36	70.18	43.77	342.96
												3. IA Ecol	351.76	70.18	202.17	501.36				Pairwise Two-Sided Multiple Comparison Analysis
																				Dwass, Steel, Critchlow-Fligner Method
												Least Squares Means for Effect Grp
												Group		Mean difference	Simultaneous 95% Confidence Limits		Pr > |t|			Grp	Wilcoxon Z	DSCF Value	Pr > DSCF
												1. CONTROL	2. LPS48h	-40.69	-256.4	175.01	0.877			1. CONTROL vs. 2. LPS48h	-0.9899	1.4	0.5832
												1. CONTROL	3. Ecoli	-199.09	-414.79	16.61	0.073			1. CONTROL vs. 3. Ecoli	-2.2627	3.2	0.0612
												2. LPS48h	3. Ecoli	-158.4	-416.21	99.42	0.278			2. LPS48h vs. 3. Ecoli	-0.866	1.2247	0.6618
												grp1	LSMEAN	Standard	Pr > |t|	LSMEAN Number
														Error
												1. CONTROL	152.669	44.3884	0.0037	1
												2. LPS48h	193.364	70.1842	0.0147	2
												3. Ecoli	351.761	70.1842	0.0002	3
												Least Squares Means for effect grp1
												Pr > |t| for H0: LSMean(i)=LSMean(j)
												Dependent Variable: SpFg4_CCL2_Mat
												i/j	1	2	3
												1		0.8771	0.0726
												2	0.8771		0.2777
												3	0.0726	0.2777
												grp1	SpFg4_CCL2_Mat LSMEAN	95% Confidence Limits
												1. CONTROL	152.669	58.0579	247.281
												2. LPS48h	193.364	43.7697	342.958
												3. Ecoli	351.761	202.167	501.355
												Least Squares Means for Effect grp1
												i	j	Difference Between	Simultaneous 95% Confidence Limits
														Means	for LSMean(i)-LSMean(j)
												1	2	-40.6942	-256.396	175.008
												1	3	-199.092	-414.794	16.6101
												2	3	-158.398	-416.21	99.4155
												SpFg4B IL8 Fetal
												# read	43
												# used	31
												ANOVA	Pr > F							Kruskal-Wallis Test
												Grp	0.044							Pr > Chi-Square	0.064
												The GLM Procedure
												Least Squares Means
												Adjustment for Multiple Comparisons: Tukey-Kramer
												Grp	Lsmean	Standard	95% Confidence Limits
														Error
												1. CONTROL	632.36	93.28	441.28	823.44
												2. LPS 48h	947.44	165.37	608.69	1286.19
												3. IA Ecol	1369.85	309.38	736.1	2003.6				Pairwise Two-Sided Multiple Comparison Analysis
																				Dwass, Steel, Critchlow-Fligner Method
												Least Squares Means for Effect Grp
												Group		Mean difference	Simultaneous 95% Confidence Limits		Pr > |t|			Grp	Wilcoxon Z	DSCF Value	Pr > DSCF
												1. CONTROL	2. LPS48h	-315.08	-784.87	154.71	0.238			1. CONTROL vs. 2. LPS48h	-1.7328	2.4505	0.193
												1. CONTROL	3. Ecoli	-737.49	-1537.04	62.06	0.075			1. CONTROL vs. 3. Ecoli	-1.7756	2.5111	0.1778
												2. LPS48h	3. Ecoli	-422.41	-1290.41	445.6	0.461			2. LPS48h vs. 3. Ecoli	-0.8783	1.2421	0.654
												grp1	LSMEAN	Standard	Pr > |t|	LSMEAN Number
														Error
												1. CONTROL	632.359	93.283	<.0001	1
												2. LPS48h	947.442	165.373	<.0001	2
												3. Ecoli	1369.85	309.385	0.0001	3
												Least Squares Means for effect grp1
												Pr > |t| for H0: LSMean(i)=LSMean(j)
												Dependent Variable: SpFg4_IL8_fetal
												i/j	1	2	3
												1		0.2383	0.075
												2	0.2383		0.4607
												3	0.075	0.4607
												grp1	SpFg4_IL8_fetal LSMEAN	95% Confidence Limits
												1. CONTROL	632.359	441.277	823.44
												2. LPS48h	947.442	608.691	1286.19
												3. Ecoli	1369.85	736.104	2003.6
												Least Squares Means for Effect grp1
												i	j	Difference Between	Simultaneous 95% Confidence Limits
														Means	for LSMean(i)-LSMean(j)
												1	2	-315.083	-784.874	154.707
												1	3	-737.491	-1537.04	62.0574
												2	3	-422.408	-1290.41	445.598
												SpFg4B IL6 Fetal
												# read	43
												# used	31
												ANOVA	Pr > F							Kruskal-Wallis Test
												Grp	<.0001							Pr > Chi-Square	<.0001
												The GLM Procedure
												Least Squares Means
												Adjustment for Multiple Comparisons: Tukey-Kramer
												Grp	Lsmean	Standard	95% Confidence Limits
														Error
												1. CONTROL	1.54	395	-807.58	810.66
												2. LPS 48h	46.52	700.26	-1387.9	1480.94
												3. IA Ecol	7296.89	1310.07	4613.34	9980.43				Pairwise Two-Sided Multiple Comparison Analysis
																				Dwass, Steel, Critchlow-Fligner Method
												Least Squares Means for Effect Grp
												Group		Mean difference	Simultaneous 95% Confidence Limits		Pr > |t|			Grp	Wilcoxon Z	DSCF Value	Pr > DSCF
												1. CONTROL	2. LPS48h	-44.98	-2034.27	1944.32	0.998			1. CONTROL vs. 2. LPS48h	-4.3807	6.1953	<.0001
												1. CONTROL	3. Ecoli	-7295.34	-10681	-3909.72	<.0001			1. CONTROL vs. 3. Ecoli	-3.0206	4.2718	0.0071
												2. LPS48h	3. Ecoli	-7250.37	-10926	-3574.86	<.0001			2. LPS48h vs. 3. Ecoli	-2.0494	2.8983	0.1006
												grp1	LSMEAN	Standard	Pr > |t|	LSMEAN Number
														Error
												1. CONTROL	1.54136	395	0.9969	1
												2. LPS48h	46.5186	700.26	0.9475	2
												3. Ecoli	7296.89	1310.07	<.0001	3
												Least Squares Means for effect grp1
												Pr > |t| for H0: LSMean(i)=LSMean(j)
												Dependent Variable: SpFg4_IL6_fetal
												i/j	1	2	3
												1		0.9983	<.0001
												2	0.9983		0.0001
												3	<.0001	0.0001
												grp1	SpFg4_IL6_fetal LSMEAN	95% Confidence Limits
												1. CONTROL	1.54136	-807.579	810.662
												2. LPS48h	46.5186	-1387.9	1480.94
												3. Ecoli	7296.89	4613.34	9980.43
												Least Squares Means for Effect grp1
												i	j	Difference Between	Simultaneous 95% Confidence Limits
														Means	for LSMean(i)-LSMean(j)
												1	2	-44.9772	-2034.27	1944.32
												1	3	-7295.34	-10681	-3909.72
												2	3	-7250.37	-10926	-3574.86
												SpFg4B IL12p40 Fetal
												# read	43
												# used	31
												ANOVA	Pr > F							Kruskal-Wallis Test
												Grp	<.0001							Pr > Chi-Square	0.024
												The GLM Procedure
												Least Squares Means
												Adjustment for Multiple Comparisons: Tukey-Kramer
												Grp	Lsmean	Standard	95% Confidence Limits
														Error
												1. CONTROL	1.85	6.31	-11.4	15.1
												2. LPS 48h	18.16	8.26	0.81	35.51
												3. IA Ecol	63.67	15.45	31.21	96.13				Pairwise Two-Sided Multiple Comparison Analysis
																				Dwass, Steel, Critchlow-Fligner Method
												Least Squares Means for Effect Grp
												Group		Mean difference	Simultaneous 95% Confidence Limits		Pr > |t|			Grp	Wilcoxon Z	DSCF Value	Pr > DSCF
												1. CONTROL	2. LPS48h	-16.3149	-42.835	10.2051	0.284			1. CONTROL vs. 2. LPS48h	-1.9319	2.7321	0.1297
												1. CONTROL	3. Ecoli	-61.8246	-104.413	-19.2358	0.004			1. CONTROL vs. 3. Ecoli	-2.2804	3.2249	0.0586
												2. LPS48h	3. Ecoli	-45.5096	-90.2186	-0.800713	0.046			2. LPS48h vs. 3. Ecoli	-1.176	1.6631	0.4675
												grp1	LSMEAN	Standard	Pr > |t|	LSMEAN Number
														Error
												1. CONTROL	1.84792	6.30722	0.7729	1
												2. LPS48h	18.1629	8.25809	0.0412	2
												3. Ecoli	63.6725	15.4495	0.0006	3
												Least Squares Means for effect grp1
												Pr > |t| for H0: LSMean(i)=LSMean(j)
												Dependent Variable: SpFg4_IL12p40_fetal
												i/j	1	2	3
												1		0.2836	0.0044
												2	0.2836		0.0457
												3	0.0044	0.0457
												grp1	SpFg4_IL12p40_fetal	95% Confidence Limits
													LSMEAN
												1. CONTROL	1.84792	-11.4031	15.0989
												2. LPS48h	18.1629	0.813256	35.5125
												3. Ecoli	63.6725	31.2144	96.1306
												Least Squares Means for Effect grp1
												i	j	Difference Between	Simultaneous 95% Confidence Limits
														Means	for LSMean(i)-LSMean(j)
												1	2	-16.3149	-42.835	10.2051
												1	3	-61.8246	-104.413	-19.2358
												2	3	-45.5096	-90.2186	-0.800713
												SpFg4B IL12p40 Fetal
												# read	43
												# used	32
												ANOVA	Pr > F							Kruskal-Wallis Test
												Grp	0.047							Pr > Chi-Square	0.009
												The GLM Procedure
												Least Squares Means
												Adjustment for Multiple Comparisons: Tukey-Kramer
												Grp	Lsmean	Standard	95% Confidence Limits
														Error
												1. CONTROL	13.66	4.41	4.63	22.69
												2. LPS 48h	20.91	6.24	8.14	33.68
												3. IA Ecol	51.1	13.96	22.54	79.65				Pairwise Two-Sided Multiple Comparison Analysis
																				Dwass, Steel, Critchlow-Fligner Method
												Least Squares Means for Effect Grp
												Group		Mean difference	Simultaneous 95% Confidence Limits		Pr > |t|			Grp	Wilcoxon Z	DSCF Value	Pr > DSCF
												1. CONTROL	2. LPS48h	-37.4312	-26.1277	11.6402	0.615			1. CONTROL vs. 2. LPS48h	-2.5237	3.5691	0.0312
												1. CONTROL	3. Ecoli	-30.1875	-73.5912	-1.27127	0.041			1. CONTROL vs. 3. Ecoli	-1.9736	2.791	0.1188
												2. LPS48h	3. Ecoli	0	-67.9554	7.58037	0.137			2. LPS48h vs. 3. Ecoli	-1.7187	2.4306	0.1981
												grp1	LSMEAN	Standard	Pr > |t|	LSMEAN Number
														Error
												1. CONTROL	13.6638	4.41472	0.0043	1
												2. LPS48h	20.9075	6.24336	0.0023	2
												3. Ecoli	51.095	13.9606	0.001	3
												Least Squares Means for effect grp1
												Pr > |t| for H0: LSMean(i)=LSMean(j)
												Dependent Variable: SpFg4_TNF_fetal
												i/j	1	2	3
												1		0.6153	0.0413
												2	0.6153		0.1368
												3	0.0413	0.1368
												grp1	SpFg4_TNF_fetal LSMEAN	95% Confidence Limits
												1. CONTROL	13.6638	4.63463	22.6929
												2. LPS48h	20.9075	8.1384	33.6766
												3. Ecoli	51.095	22.5424	79.6476
												Least Squares Means for Effect grp1
												i	j	Difference Between	Simultaneous 95% Confidence Limits
														Means	for LSMean(i)-LSMean(j)
												1	2	-7.24375	-26.1277	11.6402
												1	3	-37.4312	-73.5912	-1.27127
												2	3	-30.1875	-67.9554	7.58037

## Sheet: Supp Fig 5AB
id	grp	SpFg5A_IL6	SpFg5A_CCL2	SpFg5B_PGE2	SpFg5B_PGF2a
1	CONTROL	0.152373	0.473189	0.776975	0.0401		SpFg5a IL6
2	CONTROL		0.750425	0.578516	0.0346
3	CONTROL	0.115907	0.645596	0.342375	0.1134		# read	33
4	CONTROL	0.13371	2.10429	0.905094	0.0408		# used	32
5	CONTROL	0.374254	0.659763	0.990506	0.0465
6	CONTROL	0.455755	0.274911	0.985482	0.0481		ANOVA	Pr > F							Kruskal-Wallis Test
7	CONTROL	0.960404	1.26897	0.72422	0.0338		Grp	0.036							Pr > Chi-Square	<.0001
8	CONTROL	0.221756	0.124333	1.31206	0.0345
9	CONTROL	3.1868	0.831616	0.950351	0.0561
10	CONTROL	2.66113	1.49189	1.05379	0.058
11	CONTROL	3.55065	0.87125	1.02511	0.0717
12	CONTROL	0.882531	0.910527	0.381331	0.0574
13	CONTROL	0.996638	3.74583	1.09698	0.0467		The GLM Procedure
14	CONTROL	0.18415	0.480483	0.74072			Least Squares Means
15	CONTROL	0.123939	0.366919	0.543838			Adjustment for Multiple Comparisons: Tukey-Kramer
16	LPS_16h	3.88374	15.2386	4.25198	0.5016
17	LPS_16h	3.15306	9.43973	2.36788	0.208		Grp	Lsmean	Standard	95% Confidence Limits
18	LPS_16h	1.44805	12.3706	1.28264	0.3247				Error
19	LPS_16h	5.57158	12.8728	4.19169	0.304		1. CONTROL	1	15.33	-30.35	32.35
20	LPS_16h	34.2272	11.0555	3.18075	0.1115		2. LPS 48h	7.17	15.91	-25.36	39.7
21	LPS_16h	10.3804	22.1262	1.73262	0.649		3. IA Ecol	79.78	25.65	27.33	132.23				Pairwise Two-Sided Multiple Comparison Analysis
22	LPS_16h	2.20586	17.462	1.18768	0.2789										Dwass, Steel, Critchlow-Fligner Method
23	LPS_16h	3.47704	12.9704	2.47523	0.2561		Least Squares Means for Effect Grp
24	LPS_16h	5.74329	10.7454	2.71899	0.4414		Group		Mean difference	Simultaneous 95% Confidence Limits		Pr > |t|			Grp	Wilcoxon Z	DSCF Value	Pr > DSCF
25	LPS_16h	10.6938	13.8794	2.71274	0.3713		1. CONTROL	2. LPS48h	-6.17	-60.72	48.38	0.958			1. CONTROL vs. 2. LPS16h	-3.785	5.3529	0.0005
26	LPS_16h	3.35231	19.2444	0.906418	0.1981		1. CONTROL	3. Ecoli	-78.78	-152.57	-4.99	0.035			1. CONTROL vs. 3. Ecoli	-3.2404	4.5826	0.0034
27	LPS_16h	7.47966	9.9835	5.31066	0.2184		2. LPS48h	3. Ecoli	-72.61	-147.14	1.92	0.057			2. LPS16h vs. 3. Ecoli	-2.0207	2.8578	0.1072
28	LPS_16h	1.58205	6.43264	3.25907	0.159
29	Ecoli	21.839	29.3692	11.8193	0.8573
30	Ecoli	5.31286	26.1139	11.7818	1.5631		grp1	LSMEAN	Standard	Pr > |t|	LSMEAN Number
31	Ecoli	5.75836	17.5592	13.9069	1.7021				Error
32	Ecoli	11.5754	47.196	5.23959	0.8468		1. CONTROL	1	15.3273	0.9484	1
33	Ecoli	354.414	18.2549	6.76834	2.334		2. LPS16h	7.16908	15.9059	0.6555	2
							3. Ecoli	79.7799	25.6474	0.0042	3
							Least Squares Means for effect grp1
							Pr > |t| for H0: LSMean(i)=LSMean(j)
							Dependent Variable: SpFg5a_IL6
							i/j	1	2	3
							1		0.958	0.0345
							2	0.958		0.0574
							3	0.0345	0.0574
							grp1	SpFg5a_IL6 LSMEAN	95% Confidence Limits
							1. CONTROL	1	-30.3478	32.3478
							2. LPS16h	7.16908	-25.362	39.7002
							3. Ecoli	79.7799	27.325	132.235
							Least Squares Means for Effect grp1
							i	j	Difference Between	Simultaneous 95% Confidence Limits
									Means	for LSMean(i)-LSMean(j)
							1	2	-6.16908	-60.7202	48.382
							1	3	-78.7799	-152.568	-4.99198
							2	3	-72.6108	-147.142	1.9202
							SpFg5a CCL2
							# read	33
							# used	33
							ANOVA	Pr > F							Kruskal-Wallis Test
							Grp	<.0001							Pr > Chi-Square	<.0001
							The GLM Procedure
							Least Squares Means
							Adjustment for Multiple Comparisons: Tukey-Kramer
							Grp	Lsmean	Standard	95% Confidence Limits
									Error
							1. CONTROL	1	1.34	-1.74	3.74
							2. LPS 48h	13.37	1.44	10.43	16.31
							3. IA Ecol	27.7	2.32	22.95	32.44				Pairwise Two-Sided Multiple Comparison Analysis
															Dwass, Steel, Critchlow-Fligner Method
							Least Squares Means for Effect Grp
							Group		Mean difference	Simultaneous 95% Confidence Limits		Pr > |t|			Grp	Wilcoxon Z	DSCF Value	Pr > DSCF
							1. CONTROL	2. LPS48h	-12.37	-17.22	-7.52	<.0001			1. CONTROL vs. 2. LPS16h	-4.4914	6.3518	<.0001
							1. CONTROL	3. Ecoli	-26.7	-33.31	-20.09	<.0001			1. CONTROL vs. 3. Ecoli	-3.2733	4.6291	0.0031
							2. LPS48h	3. Ecoli	-14.33	-21.07	-7.59	<.0001			2. LPS16h vs. 3. Ecoli	-2.8093	3.973	0.0138
							grp1	LSMEAN	Standard	Pr > |t|	LSMEAN Number
									Error
							1. CONTROL	1	1.34121	0.4617	1
							2. LPS16h	13.3709	1.44069	<.0001	2
							3. Ecoli	27.6986	2.32305	<.0001	3
							Least Squares Means for effect grp1
							Pr > |t| for H0: LSMean(i)=LSMean(j)
							Dependent Variable: SpFg5_CCL2
							i/j	1	2	3
							1		<.0001	<.0001
							2	<.0001		<.0001
							3	<.0001	<.0001
							grp1	SpFg5_CCL2 LSMEAN	95% Confidence Limits
							1. CONTROL	1	-1.73912	3.73912
							2. LPS16h	13.3709	10.4286	16.3131
							3. Ecoli	27.6986	22.9543	32.4429
							Least Squares Means for Effect grp1
							i	j	Difference Between	Simultaneous 95% Confidence Limits
									Means	for LSMean(i)-LSMean(j)
							1	2	-12.3709	-17.2234	-7.51834
							1	3	-26.6986	-33.3115	-20.0858
							2	3	-14.3278	-21.0666	-7.58896
							SpFg5b PGE2
							# read	33
							# used	33
							ANOVA	Pr > F							Kruskal-Wallis Test
							Grp	<.0001							Pr > Chi-Square	<.0001
							The GLM Procedure
							Least Squares Means
							Adjustment for Multiple Comparisons: Tukey-Kramer
							Grp	Lsmean	Standard	95% Confidence Limits
									Error
							1. CONTROL	0.83	0.41	-0.01	1.67
							2. LPS 48h	2.74	0.44	1.83	3.64
							3. IA Ecol	9.9	0.71	8.45	11.36				Pairwise Two-Sided Multiple Comparison Analysis
															Dwass, Steel, Critchlow-Fligner Method
							Least Squares Means for Effect Grp
							Group		Mean difference	Simultaneous 95% Confidence Limits		Pr > |t|			Grp	Wilcoxon Z	DSCF Value	Pr > DSCF
							1. CONTROL	2. LPS48h	-1.91	-3.4	-0.42	0.01			1. CONTROL vs. 2. LPS16h	-4.0768	5.7654	0.0001
							1. CONTROL	3. Ecoli	-9.08	-11.11	-7.04	<.0001			1. CONTROL vs. 3. Ecoli	-3.2733	4.6291	0.0031
							2. LPS48h	3. Ecoli	-7.17	-9.24	-5.1	<.0001			2. LPS16h vs. 3. Ecoli	-3.105	4.3912	0.0054
							grp1	LSMEAN	Standard	Pr > |t|	LSMEAN Number
									Error
							1. CONTROL	0.827156	0.412204	0.0539	1
							2. LPS16h	2.7368	0.442779	<.0001	2
							3. Ecoli	9.9032	0.713959	<.0001	3
							Least Squares Means for effect grp1
							Pr > |t| for H0: LSMean(i)=LSMean(j)
							Dependent Variable: SpFg5b_PGE2
							i/j	1	2	3
							1		0.0098	<.0001
							2	0.0098		<.0001
							3	<.0001	<.0001
							grp1	SpFg5b_PGE2 LSMEAN	95% Confidence Limits
							1. CONTROL	0.827156	-0.014677	1.66899
							2. LPS16h	2.73679	1.83252	3.64107
							3. Ecoli	9.9032	8.4451	11.3613
							Least Squares Means for Effect grp1
							i	j	Difference Between	Simultaneous 95% Confidence Limits
									Means	for LSMean(i)-LSMean(j)
							1	2	-1.90964	-3.401	-0.418281
							1	3	-9.07604	-11.1084	-7.04366
							2	3	-7.1664	-9.2375	-5.09531
							SpFg5b PFG2a
							# read	33
							# used	31
							ANOVA	Pr > F							Kruskal-Wallis Test
							Grp	<.0001							Pr > Chi-Square	<.0001
							The GLM Procedure
							Least Squares Means
							Adjustment for Multiple Comparisons: Tukey-Kramer
							Grp	Lsmean	Standard	95% Confidence Limits
									Error
							1. CONTROL	0.05	0.07	-0.09	0.2
							2. LPS 48h	0.31	0.07	0.16	0.46
							3. IA Ecol	1.46	0.11	1.23	1.7				Pairwise Two-Sided Multiple Comparison Analysis
															Dwass, Steel, Critchlow-Fligner Method
							Least Squares Means for Effect Grp
							Group		Mean difference	Simultaneous 95% Confidence Limits		Pr > |t|			Grp	Wilcoxon Z	DSCF Value	Pr > DSCF
							1. CONTROL	2. LPS48h	-0.26	-0.51	-0.01	0.042			1. CONTROL vs. 2. LPS16h	-4.2821	6.0557	<.0001
							1. CONTROL	3. Ecoli	-1.41	-1.74	-1.07	<.0001			1. CONTROL vs. 3. Ecoli	-3.2036	4.5306	0.0039
							2. LPS48h	3. Ecoli	-1.15	-1.49	-0.82	<.0001			2. LPS16h vs. 3. Ecoli	-3.2036	4.5306	0.0039
							grp1	LSMEAN	Standard	Pr > |t|	LSMEAN Number
									Error
							1. CONTROL	0.0524385	0.0712562	0.4679	1
							2. LPS16h	0.309385	0.0712562	0.0002	2
							3. Ecoli	1.46066	0.114897	<.0001	3
							Least Squares Means for effect grp1
							Pr > |t| for H0: LSMean(i)=LSMean(j)
							Dependent Variable: SpFg5_PGF2a
							i/j	1	2	3
							1		0.0424	<.0001
							2	0.0424		<.0001
							3	<.0001	<.0001
							grp1	SpFg5_PGF2a LSMEAN	95% Confidence Limits
							1. CONTROL	0.052438	-0.093523	0.1984
							2. LPS16h	0.309385	0.163423	0.455346
							3. Ecoli	1.46066	1.2253	1.69602
							Least Squares Means for Effect grp1
							i	j	Difference Between	Simultaneous 95% Confidence Limits
									Means	for LSMean(i)-LSMean(j)
							1	2	-0.256946	-0.506285	-0.007608
							1	3	-1.40822	-1.74274	-1.0737
							2	3	-1.15128	-1.4858	-0.816753

## Sheet: Supp Fig 7AB
Suppl Fig 7A: Temperature
	#141	#142	#124	#147	#267	#260 (=269)	Count	mean	SEM
D0 - pre inj	96.3	98.1	97.7	99.2	98.6	96.2	6	97.6833	0.454249
D1 - 24h post inj	96.7	99.2	99	97.2	97.3	96.2	6	97.6	0.457651
delivery	98.1	97.9	94.7		97.9	96.9	5	97.1	0.568507
D1 post delivery (24h)	98.5	98.4	95.6	97.7	101.3		5	98.3	0.817313
D2 post delivery (48h)	99.2	100	98.8	99.6	99.8		5	99.48	0.192666
Suppl Fig 7 B: WBC x10^3/ul (maternal blood) - E coli
animal ID	#141	#142	#124	#147	#267	#269		Count	mean	SEM
D0 - pre inj	5.1	11.5	8.1	7.3	6.6	8.5		6	7.85	0.803378
D1 - 24h post inj	4.8	6	9.1		9.7	6.2		5	7.16	0.849753
delivery	4.4	5.9	3.3	10.2	10.3	2.1		6	6.03333	1.30377
Suppl Fig 7B: WBC x10^3/ul (maternal blood) - E coli + Abx
animal ID	#146	#149	#150	#265	#266	#270 7d	#271	Count	mean	SEM
D0 - pre inj	9.1	10.2	8.5	8	12.1	11.2	8.4	7	9.64286	0.546177
D1 - 24h post inj	5	10	12.1	9.3	11.5	11.8	9.4	7	9.87143	0.852778
delivery	7.4	9.3	13.5	7.5	13.4	10.8	9.4	7	10.1857	0.881425
Suppl Fig 7B: WBC x10^3/ul (maternal blood) - ctrls
animal ID	ctrl #16	ctrl #19	ctrl #20	ctrl#24	ctrl#44	ctrl#101	ctrl#110	ctrl#113	ctrl#118	ctrl#119	ctrl#134	ctrl #212		Count	mean	SEM
delivery	14.1	8.4	7.3	7	3.1	10.6	9.4	5.4	7.5	10.5	5.1	8.7		12	8.09167	0.806437
Suppl Fig 7B: WBC x10^3/ul (maternal blood) - LPS 16h
animal ID	LPS16h #26	LPS16h #29	LPS16h #35	LPS16h #38	LPS16h #82	LPS16h #86	LPS16h #114	LPS16h #116	LPS16h #125	LPS16h #127	LPS16h #129	LPS16h #218	LPS16h #220		Count	mean	SEM
delivery	13	9.1	6.3	7.9	11.3	17	14.4	10.2	6.1	9.7	14.6	2.9	15.8		13	10.6385	1.12321
Suppl Fig 7 B: WBC x10^3/ul (maternal blood) - LPS 48h
animal ID	#15	#17	#18	#27	#36	#39	#90	#99		Count	mean	SEM
delivery	2.9	6.2	6.7	11.4	4.5	14.4	3.1	12		8	7.65	1.45097
